# Supplementary material for: Myelin sheaths in the central nervous system can withstand damage and dynamically remodel
Source: Science. Author manuscript; Available in PMC 2026 Mar 18. (PMC7618902; doi:10.1126/science.adr4661)
Supplement: Data S1 [file EMS212718-supplement-Data_S1.zip]

Archive with 1 entries (1 files):
- science.adr4661_data_s1.xlsx
