# Supplementary material for: Myelin sheaths in the central nervous system can withstand damage and dynamically remodel
Source: Science. Author manuscript; Available in PMC 2026 Mar 18. (PMC7618902; doi:10.1126/science.adr4661)
Supplement: Data S1 [file EMS212718-supplement-Data_S1.zip › science.adr4661_data_s1.xlsx]

## Sheet: Myrf 
Myrf (in text)
Quantification of swellings normalised to 10000 um2 in Myrf fl/fl and MyrfΔiPlp1 animals 10 weeks post-tamoxifen treatment. Values from multiple images were averaged per animal. Total area analysed per animal also displayed below. Raw data were not normally distributed so averaged values analysed by Mann-Whitney test.
Myrf fl/fl average number of swellings/10 000 um2	Myrf fl/fl total area anlysed per animal (um2)	MyrfΔiPlp1 average number of swellings/10 000 um2	MyrfΔiPlp1 total area analysed per animal (um2)		GraphPad Statistical Analysis			Descriptive Statistics
0	23501.8	4.186	28665.7		Column B	Myrf Plp1			Myrf fl/fl	Myrf Plp1
0.789	25334.3	38.733	28657.5		vs.	vs.		Number of values	4	4
1.001	19900	20.718	29925.1		Column A	Myrf fl/fl
0.825	24246	16.767	26242					Minimum	0	4.186
					Mann Whitney test			Maximum	1.001	38.73
					P value	0.0286		Range	1.001	34.55
					Exact or approximate P value?	Exact
					P value summary	*		Mean	0.6538	20.1
					Significantly different (P < 0.05)?	Yes		Std. Deviation	0.4456	14.28
					One- or two-tailed P value?	Two-tailed		Std. Error of Mean	0.2228	7.141
					Sum of ranks in column A,B	10 , 26
					Mann-Whitney U	0
					Difference between medians
					Median of column A	0.8070, n=4
					Median of column B	18.74, n=4
					Difference: Actual	17.94
					Difference: Hodges-Lehmann	18.24

## Sheet: Figure1C
Figure 1C
Quantification of swellings/cell in dorsal and ventral spinal cord oligodendrocytes following 1-2d treatment with vehicle/5 mM mtz. Error bars are median and interquartile range (46 cells from 38 mtz-treated animals, 16 cells from 14 vehicle-treated animals).
vehicle	mtz		GraphPad Statistical Analysis
0	7		Column B	mtz		Descriptive Statistics	vehicle	mtz
0	10		vs.	vs.		Number of values	16	46
1	7		Column A	vehicle
0	0					Minimum	0	0
0	5		Mann Whitney test			25% Percentile	0	3
0	7		P value	<0.0001		Median	0	5
0	8		Exact or approximate P value?	Exact		75% Percentile	0	7
0	4		P value summary	****		Maximum	1	12
0	2		Significantly different (P < 0.05)?	Yes		Range	1	12
0	6		One- or two-tailed P value?	Two-tailed
0	5		Sum of ranks in column A,B	154 , 1799		Mean	0.0625	4.935
0	2		Mann-Whitney U	18		Std. Deviation	0.25	2.752
0	2					Std. Error of Mean	0.0625	0.4058
0	4		Difference between medians
0	3		Median of column A	0.000, n=16		Lower 95% CI of mean	-0.07072	4.118
0	4		Median of column B	5.000, n=46		Upper 95% CI of mean	0.1957	5.752
	5		Difference: Actual	5
	0		Difference: Hodges-Lehmann	5
	5
	7
	9
	6
	10
	5
	5
	6
	4
	6
	5
	1
	10
	6
	7
	8
	2
	5
	12
	3
	1
	4
	2
	3
	5
	3
	2
	4

## Sheet: Figure2C
Figure 2C
Quantification of the number of swellings in the dorsal spinal cord at 5 dpf following 1d of treatment with mtz, +/- OMR. Data are normalised to 100 um length of spinal cord. Unpaired t-test with Welch’s correction. Error bars are mean ± 95% CI.
Ctrl	OMR		GraphPad Statistical Analysis			Descriptive Statistics
1.23047	6.15233		Column B	OMR			Control	OMR
2.46093	9.43358		vs.	vs.		Number of values	17	18
4.10155	4.51171		Column A	control
0.820311	2.46093					Minimum	0.41	1.23
2.05078	8.61326		Unpaired t test with Welch's correction			Maximum	6.973	13.95
2.46093	4.10155		P value	0.0005		Range	6.563	12.72
5.33202	11.8945		P value summary	***
2.46093	11.4844		Significantly different (P < 0.05)?	Yes		Mean	2.726	6.882
0.410155	2.87109		One- or two-tailed P value?	Two-tailed		Std. Deviation	1.961	3.938
0.820311	13.9453		Welch-corrected t, df	t=3.984, df=25.25		Std. Error of Mean	0.4757	0.9282
2.05078	6.15233
3.6914	10.2539		How big is the difference?
6.97264	3.28124		Mean of column A	2.726
6.15233	7.3828		Mean of column B	6.881
0.820311	2.46093		Difference between means (B - A) ± SEM	4.155 ± 1.043
1.23047	1.23047		95% confidence interval	2.008 to 6.302
3.28124	12.3047		R squared (eta squared)	0.3859
	5.33202
			F test to compare variances
			F, DFn, Dfd	4.031, 17, 16
			P value	0.0077
			P value summary	**
			Significantly different (P < 0.05)?	Yes
			Data analyzed
			Sample size, column A	17
			Sample size, column B	18

## Sheet: Figure2D
Figure 2D
Quantification of the number of swellings visible above the ventral spinal cord at 5 dpf following 1d of treatment with mtz, +/- OMR. Data are normalised to 100 um of spinal cord length. Unpaired t-test with Welch’s correction. Error bars are mean ± 95% CI.
Ctrl	OMR		GraphPad Statistical Analysis			Descriptive Statistics
0.820311	1.64062		Column B	OMR			Control	OMR
0	11.0742		vs.	vs.		Number of values	19	18
2.05078	0.410155		Column A	control
0	6.15233					Minimum	0	0
2.05078	2.46093		Unpaired t test with Welch's correction			Maximum	6.973	11.07
0.410155	0.410155		P value	0.003		Range	6.973	11.07
4.10155	6.97264		P value summary	**
0	0		Significantly different (P < 0.05)?	Yes		Mean	1.446	4.534
0	0.820311		One- or two-tailed P value?	Two-tailed		Std. Deviation	1.737	3.588
6.97264	1.23047		Welch-corrected t, df	t=3.303, df=24.26		Std. Error of Mean	0.3985	0.8457
0.820311	3.6914
0.820311	3.28124		How large is the effect?
2.46093	10.2539		Mean of column A	1.446
1.23047	8.20311		Mean of column B	4.534
0	8.20311		Difference between means (B - A) ± SEM	3.088 ± 0.9349
2.46093	8.20311		95% confidence interval	1.160 to 5.017
1.23047	4.51171		R squared (eta squared)	0.3103
0.410155	4.10155
1.64062			F test to compare variances
			F, DFn, Dfd	4.267, 17, 18
			P value	0.0038
			P value summary	**
			Significantly different (P < 0.05)?	Yes
			Data analyzed
			Sample size, column A	19
			Sample size, column B	18

## Sheet: Figure2G
Figure 2G
Quantification of the number of swellings in the dorsal spinal cord at 5 dpf following 1d of treatment with mtz and optogenetic stimulation.Data are normalised to 100 um of spinal cord length. Unpaired t-test with Welch’s correction. Error bars are mean ± 95% CI.
Chr-	Chr+		GraphPad Statistical Analysis			Descriptive Statistics
4.92187	2.46093		Column B	chr+			chr-	chr+
1.23047	2.87109		vs.	vs.		Number of values	19	22
2.05078	6.15233		Column A	chr-
0.820311	2.46093					Minimum	0	0
1.23047	6.56249		Unpaired t test with Welch's correction			Maximum	5.332	7.383
2.46093	1.64062		P value	0.0153		Range	5.332	7.383
0	0.410155		P value summary	*
0	2.05078		Significantly different (P < 0.05)?	Yes		Mean	2.051	3.598
1.23047	2.05078		One- or two-tailed P value?	Two-tailed		Std. Deviation	1.652	2.239
0.820311	0		Welch-corrected t, df	t=2.539, df=38.14		Std. Error of Mean	0.379	0.4774
4.10155	0.820311
3.28124	2.05078		How large is the effect?
1.64062	6.97264		Mean of column A	2.051
4.51171	4.10155		Mean of column B	3.598
0.410155	7.3828		Difference between means (B - A) ± SEM	1.547 ± 0.6096
2.46093	6.97264		95% confidence interval	0.3137 to 2.781
0.820311	2.87109		R squared (eta squared)	0.1446
1.64062	3.28124
5.33202	4.92187		F test to compare variances
	4.92187		F, DFn, Dfd	1.837, 21, 18
	5.33202		P value	0.197
	2.87109		P value summary	ns
			Significantly different (P < 0.05)?	No
			Data analyzed
			Sample size, column A	19
			Sample size, column B	22

## Sheet: Figure2H
Figure 2H
Quantification of the number of swellings counted above the ventral spinal cord at 5 dpf following 1d of treatment with mtz and optogenetic stimulation.Data are normalised to 100 um of spinal cord length. Unpaired t-test with Welch’s correction. Error bars are mean ± 95% CI.
Chr-	Chr+		GraphPad Statistical Analysis			Descriptive Statistics
1.23047	0		Column B	chr+			chr-	chr+
0.410155	0		vs.	vs.		Number of values	16	18
0.820311	0.820311		Column A	chr-
0	0					Minimum	0	0
1.64062	0.820311		Unpaired t test with Welch's correction			Maximum	2.051	2.461
0.410155	1.64062		P value	0.5896		Range	2.051	2.461
0.820311	1.23047		P value summary	ns
2.05078	0		Significantly different (P < 0.05)?	No		Mean	0.8458	0.7063
0.410155	2.46093		One- or two-tailed P value?	Two-tailed		Std. Deviation	0.6609	0.83
0.820311	0		Welch-corrected t, df	t=0.5449, df=31.65		Std. Error of Mean	0.1652	0.1956
2.05078	2.46093
0	0		How large is the effect?
1.23047	1.23047		Mean of column A	0.8458
0.820311	0.820311		Mean of column B	0.7063
0	0		Difference between means (B - A) ± SEM	-0.1395 ± 0.2561
0.820311	0.820311		95% confidence interval	-0.6613 to 0.3823
	0.410155		R squared (eta squared)	0.009294
	0
			F test to compare variances
			F, DFn, Dfd	1.577, 17, 15
			P value	0.3806
			P value summary	ns
			Significantly different (P < 0.05)?	No
			Data analyzed
			Sample size, column A	16
			Sample size, column B	18

## Sheet: Figure3C
Figure 3C
Quantification of disorder in the ventral spinal cord post-treatment with vehicle only (n = 8 animals), vehicle + veratridine (n = 8 animals), mtz only (n = 12 animals), or 5 mM mtz + veratridine (n = 11 animals).
vehicle - veratridine	mtz - veratridine	vehicle + veratridine	mtz + veratridine				GraphPad Statistical Analysis								GraphPad Statistical Analysis
0.38637	0.50257	0.428389	0.6712				Table Analyzed	NTR_veratridine_disorder/order+disorder							Compare each cell mean with the other cell mean in that row
0.408227	0.462271	0.400514	0.646852
0.421667	0.458965	0.419062	0.65541				Two-way ANOVA	Ordinary							Number of families	1
0.425033	0.512691	0.42379	0.64997				Alpha	0.05							Number of comparisons per family	2
0.400958	0.510749	0.43764	0.662494												Alpha	0.05
0.39092	0.496984	0.407904	0.648535				Source of Variation	% of total variation	P value	P value summary	Significant?
0.393015	0.494514	0.423598	0.72118				Interaction	11.37	<0.0001	****	Yes				Uncorrected Fisher's LSD	Predicted (LS) mean diff.	95.00% CI of diff.	Below threshold?	Summary	Individual P Value
	0.513068	0.400853	0.683324				Row Factor	61.19	<0.0001	****	Yes
	0.478165		0.761497				Column Factor	15.71	<0.0001	****	Yes				-veratridine - +veratridine
	0.569104		0.718894												vehicle	-0.01398	-0.04816 to 0.02020	No	ns	0.4118
	0.500542		0.68556				ANOVA table	SS (Type III)	DF	MS	F (DFn, DFd)	P value			mtz	-0.1733	-0.2009 to -0.1458	Yes	****	<0.0001
	0.607486						Interaction	0.05744	1	0.05744	F (1, 34) = 54.39	P<0.0001
							Row Factor	0.3092	1	0.3092	F (1, 34) = 292.8	P<0.0001
							Column Factor	0.07937	1	0.07937	F (1, 34) = 75.14	P<0.0001			Test details	Predicted (LS) mean 1	Predicted (LS) mean 2	Predicted (LS) mean diff.	SE of diff.	N1	N2	t	DF
							Residual	0.03591	34	0.001056
															-veratridine - +veratridine
							Difference between column means								vehicle	0.4037	0.4177	-0.01398	0.01682	7	8	0.831	34
							Predicted (LS) mean of -veratridine	0.4563							mtz	0.5089	0.6823	-0.1733	0.01357	12	11	12.78	34
							Predicted (LS) mean of +veratridine	0.55
							Difference between predicted means	-0.09366
							SE of difference	0.0108
							95% CI of difference	-0.1156 to -0.07170
							Difference between row means
							Predicted (LS) mean of vehicle	0.4107
							Predicted (LS) mean of mtz	0.5956
							Difference between predicted means	-0.1849
							SE of difference	0.0108
							95% CI of difference	-0.2068 to -0.1629
							Interaction CI
							Mean diff, A1 - B1	-0.01398
							Mean diff, A2 - B2	-0.1733
							(A1 -B1) - (A2 - B2)	0.1594
							95% CI of difference	0.1154 to 0.2033
							(B1 - A1) - (B2 - A2)	-0.1594
							95% CI of difference	-0.2033 to -0.1154
							Data summary
							Number of columns (Column Factor)	2
							Number of rows (Row Factor)	2
							Number of values	38

## Sheet: Figure3D
Figure 3D
Quantification of the number of of swellings in the ventral spinal cord post-treatment with vehicle only (n =8 animals), vehicle + veratridine (n =8 animals), mtz only (n = 12 animals), or mtz + veratridine (n = 11 animals). Data are normalied to 100 um length of spinal cord.
control +vehicle	control + ver	mtz + vehicle	mtz + ver			GraphPad Statistical Analysis
0	0	0.425532	6.38298			Column B	mtz+ver
0	0	5.53191	6.80851			vs.	vs.
0	0	0.851064	8.51064			Column A	mtz + vehicle
0	0	0.425532	1.70213
0	0	2.55319	6.38298			Unpaired t test with Welch's correction
0	0	3.40426	7.23404			P value	0.0062
0	0	0.851064	0.425532			P value summary	**
0	0	0.851064	2.97872			Significantly different (P < 0.05)?	Yes
		2.55319	3.40426			One- or two-tailed P value?	Two-tailed
		0.425532	1.70213			Welch-corrected t, df	t=3.147, df=16.07
		0.851064	4.25532
		0.425532				How large is the effect?
						Mean of column A	1.596
						Mean of column B	4.526
						Difference between means (B - A) ± SEM	2.930 ± 0.9312
						95% confidence interval	0.9570 to 4.904
						R squared (eta squared)	0.3813
						F test to compare variances
						F, DFn, Dfd	2.792, 10, 11
						P value	0.1069
						P value summary	ns
						Significantly different (P < 0.05)?	No
						Data analyzed
						Sample size, column A	12
						Sample size, column B	11

## Sheet: Figure3G
Figure 3G
Quantification of number of swellings per cell immediately post treatment with mtz only (mtz – veratridine) (n=33) or mtz + veratridine (n=33).
mtz - veratridine	mtz + veratridine				GraphPad Statistical Analysis
8	21				Table Analyzed	*6dpf_48hver_number of swellings
20	18
17	12				Column B	mtz + veratridine
12	32				vs.	vs.
10	11				Column A	mtz - veratridine
9	17
15	22				Unpaired t test with Welch's correction
19	16				P value	0.0452
9	20				P value summary	*
6	11				Significantly different (P < 0.05)?	Yes
10	10				One- or two-tailed P value?	Two-tailed
9	8				Welch-corrected t, df	t=2.043, df=63.97
7	17
15	7				How big is the difference?
12	15				Mean of column A	12.48
15	14				Mean of column B	15.03
10	20				Difference between means (B - A) ± SEM	2.545 ± 1.246
9	11				95% confidence interval	0.05644 to 5.034
11	15				R squared (eta squared)	0.06126
20	16
10	10				F test to compare variances
4	15				F, DFn, Dfd	1.047, 32, 32
14	16				P value	0.8984
20	16				P value summary	ns
16	22				Significantly different (P < 0.05)?	No
19	15
23	8				Data analyzed
16	16				Sample size, column A	33
18	16				Sample size, column B	33
11	12
6	14
4	11
8	12

## Sheet: Figure3H
Figure 3H
Quantification of number of unaffected myelin sheaths (myelin sheaths with no swellings) per cell immediately post treatment with mtz only (mtz – veratridine, n=33) or mtz + veratridine (n=33).
mtz - veratridine	mtz + veratridine			GraphPad Statistical Analysis
8	1			Table Analyzed	*6dpf_48hver_number of unaffected sheaths
5	0
3	4			Column B	mtz + veratridine
3	3			vs.	vs.
2	0			Column A	mtz - veratridine
4	4
0	1			Unpaired t test with Welch's correction
5	5			P value	0.0245
5	1			P value summary	*
11	1			Significantly different (P < 0.05)?	Yes
9	0			One- or two-tailed P value?	Two-tailed
4	0			Welch-corrected t, df	t=2.304, df=62.68
16	4
4	1			How big is the difference?
2	1			Mean of column A	6
4	0			Mean of column B	3.485
9	2			Difference between means (B - A) ± SEM	-2.515 ± 1.092
7	2			95% confidence interval	-4.697 to -0.3336
3	1			R squared (eta squared)	0.07808
7	4
3	3			F test to compare variances
10	6			F, DFn, Dfd	1.339, 32, 32
4	0			P value	0.4138
18	19			P value summary	ns
3	0			Significantly different (P < 0.05)?	No
3	10
1	6			Data analyzed
4	4			Sample size, column A	33
5	0			Sample size, column B	33
7	2
12	11
10	18
7	1

[truncated: 32 more sheets: Figure3I, Figure3J, Figure3K, Figure3M, Figure4C, Figure4D, Figure4G, Figure4H, Figure4I, Figure4J, Figure4K, Figure4M, Figure 5F, Figure 5I, Figure 6C, Figure 6D, Figure6G, FigureS3D, FigureS4D, FigureS4E …]
