# Supplementary material for: Myelin sheaths in the central nervous system can withstand damage and dynamically remodel
Source: Science. Author manuscript; Available in PMC 2026 Mar 18. (PMC7618902; doi:10.1126/science.adr4661)
Supplement: Movies S1 to S5 [file EMS212718-supplement-Movies_S1_to_S5.zip]

Archive with 5 entries (5 files):
- science.adr4661_movie_s2.mov
- science.adr4661_movie_s3.mp4
- science.adr4661_movie_s4.avi
- science.adr4661_movie_s5.mov
- science.adr4661_movie_s1.avi
